# Supplementary material for: p16 in highly malignant esophageal carcinomas: the correlation with clinicopathological factors and human papillomavirus infection
Source: Virchows Arch. 2020 Jun 16;478(2):219–29. doi: 10.1007/s00428-020-02865-x (PMC7969492; doi:10.1007/s00428-020-02865-x)
Supplement: Supplementary file 1 — Summary of evaluation methods for immunohistochemistry used in this study (XLSX 12 kb) [file 428_2020_2865_MOESM1_ESM.xlsx]

## Sheet: Sheet1
Supplementary Table 1: Summary of evaluation methods for immunohistochemistry used in this study
Antibody	Assessment method	Definition for positive staining	Positive control
Synaptophysin	IRSa, eyeball	IRS of ≥1	Islet cells
Chromogranin A	IRSa, eyeball	IRS of ≥1	Islet cells
p40	automated assessmentb	labeling index of ≥1%	Normal squamous epithelial cells
p16	automated assessmentb	labeling index of ≥1%	HPV-related CIN Reactive stromal cells Reactive lymphocytes Reactive non-neoplastic epithelial cells
Rb1	automated assessmentb	labeling index of ≥10%	Reactive stromal cells Reactive lymphocytes Reactive non-neoplastic epithelial cells
Footnote:
Abbreviation:
IRS, immunoreactivity scoring system; HPV, human papillomavirus; CIN, cervical intraepithelial neoplasm
Rb1, retinoblastoma 1
a: ranging 0–12; calculated by multiplying the positivity (0: 0%, 1: <10%, 2: 10–50%, 3: 51–80% or 4: >80% of tumor cells positively stained) and the staining intensity (0: none, 1: mild, 2: moderate or 3: strong staining)
b: using a HistoQuest analysis software (TissueGnostics, Tarzana, Los Angeles, USA)
