# Supplementary material for: p16 in highly malignant esophageal carcinomas: the correlation with clinicopathological factors and human papillomavirus infection
Source: Virchows Arch. 2020 Jun 16;478(2):219–29. doi: 10.1007/s00428-020-02865-x (PMC7969492; doi:10.1007/s00428-020-02865-x)
Supplement: Supplementary file 2 — Clinicopathological characteristics of 97 patients with esophageal small cell and high-grade squamous cell carcinomas (XLSX 12 kb) [file 428_2020_2865_MOESM2_ESM.xlsx]

## Sheet: Sheet1
Supplementary Table 2 Clinicopathological characteristics of 97 patients with esophageal small cell and high-grade squamous cell carcinomas
	N (%)
Total (%)	97 (100%)
Age
<60	29 (30)
≥60	68 (70)
Gender
male	86 (89)
female	11 (11)
Location
upper	11 (11)
middle	50 (52)
lower	36 (37)
Size (mm)
<50mm	62 (64)
≥50mm	35 (36)
TNM Stage
I/II	53 (55)
III/IV	44 (45)
Histological type
Small cell carcinoma	15 (15)
High-grade SqCC	82 (85)
PD-SqCC		46 (56)
BSqCC		36 (44)
Footnote: Abbreviation:
SqCC, squamous cell carcinoma;
PD-SqCC, poorly differentiated squamous cell carcinoma;
BSqCC, basaloid squamous cell carcinoma
