# Supplementary material for: p16 in highly malignant esophageal carcinomas: the correlation with clinicopathological factors and human papillomavirus infection
Source: Virchows Arch. 2020 Jun 16;478(2):219–29. doi: 10.1007/s00428-020-02865-x (PMC7969492; doi:10.1007/s00428-020-02865-x)
Supplement: Supplementary file 3 — Comparison of clinicopathological features of p16 positive and negative high-grade squamous cell carcinomas (XLSX 12 kb) [file 428_2020_2865_MOESM3_ESM.xlsx]

## Sheet: Sheet1
Supplementary Table 3 Comparison of clinicopathological features of p16 positive and negative high-grade squamous cell carcinomas
	p16 positive N (%)		p16 negative N (%)	P value
Total (%)	7 (9)		75 (91)
Age
<60	2 (29)		22 (29)	0.966
≥60	5 (71)		53 (71)
Gender
male	5 (71)		70 (93)	0.047
female	2 (29)		5 (7)
Location
upper	0 (0)		9 (12)	0.601
middle	4 (57)		41 (55)
lower	3 (43)		25 (33)
Size (mm)
<50mm	3 (43)		52 (69)	0.154
≥50mm	4 (57)		23 (31)
TNM Stage
I/II	3 (43)		46 (61)	0.34
III/IV	4 (57)		29 (39)
Histological type
PD-SqCC	4 (57)		42 (56)	0.954
BSqCC	3 (43)		33 (44)
Footnote: Abbreviation:
PD-SqCC, poorly differentiated squamous cell carcinoma;
BSqCC, basaloid squamous cell carcinoma
